# Supplementary material for: Integrated Analysis of LncRNA-Mediated ceRNA Network in Calcific Aortic Valve Disease
Source: Cells. 2022 Jul 14;11(14):2204. doi: 10.3390/cells11142204 (PMC9315639; doi:10.3390/cells11142204)
Supplement: Supplementary file 1 [file cells-11-02204-s001.zip]

Archive with 2 entries (2 files):
- cells-1740630-SI.pdf
- Supplementary table S5.xlsx
