# Supplementary material for: Integrated Analysis of LncRNA-Mediated ceRNA Network in Calcific Aortic Valve Disease
Source: Cells. 2022 Jul 14;11(14):2204. doi: 10.3390/cells11142204 (PMC9315639; doi:10.3390/cells11142204)
Supplement: Supplementary file 1 [file cells-11-02204-s001.zip › Supplementary table S5.xlsx]

## Sheet: ENCORI_hg19_CLIP-seq_miRNA-targ
miRNAid	miRNAname	geneID	geneName	geneType	chromosome	start	end	strand	clipExpNum	degraExpNum	RBP	merClass	miRseq	align	targetSeq	pancancerNum
MIMAT0000062	hsa-let-7a-5p	ENSG00000249087	ZNF436-AS1	antisense	chr1	23696711	23696730	+	6	0	AGO1-4	8mer	uuGAUAUGUUGGAUGAUGGAGu	:||||| |:| |||||||	aaUUAUACCAUC--CUACCUCa	5
MIMAT0000062	hsa-let-7a-5p	ENSG00000234072	AC074117.1	antisense	chr2	27581582	27581602	+	6	0	AGO1-4,AGO2	7mer-m8	uuGAUAUGUUGGAUGAUGGAGu	||: | |||| |||||||	aaCUGCUCUACCU-CUACCUCc	11
MIMAT0000062	hsa-let-7a-5p	ENSG00000234072	AC074117.1	antisense	chr2	27581603	27581624	+	10	0	AGO1-4,AGO2	7mer-m8	uuGAUAUGUUGGA-UGAUGGAGu	|| | | |||| |||||||	acCUCU-CUACCUCUCUACCUCu	11
MIMAT0000062	hsa-let-7a-5p	ENSG00000234072	AC074117.1	antisense	chr2	27581619	27581638	+	10	0	AGO1-4,AGO2	7mer-m8	uuGAUAUGUUGGAUGAUGGAGu	|| | | |||| |||||||	acCUCU-CUACCU-CUACCUCu	11
MIMAT0000062	hsa-let-7a-5p	ENSG00000272077	AC124045.1	lincRNA	chr3	44710375	44710393	+	7	0	AGO1,AGO1-4,AGO2	8mer	uuGAUAUGUUGGAUGAUGGAGu	||:|| :|: |||||||	gcCUGUAAGAU---CUACCUCa	5
MIMAT0000062	hsa-let-7a-5p	ENSG00000281398	SNHG4	lincRNA	chr5	138614111	138614134	+	1	0	AGO2	7mer-m8	uugauAUGUUGGA--UGAUGGAGu	| |||| | ||||||||	uucauUCCAACAUUGACUACCUCc	8
MIMAT0000062	hsa-let-7a-5p	ENSG00000281398	SNHG4	lincRNA	chr5	138614748	138614768	+	4	0	AGO1,AGO1-4,AGO2	7mer-m8	uuGAUAUGUUGGAUGAUGGAGu	||: |::|| | |||||||	acCUGAAUGACAU-CUACCUCc	8
MIMAT0000062	hsa-let-7a-5p	ENSG00000281398	SNHG4	lincRNA	chr5	138615264	138615284	+	1	0	AGO1-4	7mer-m8	uugauAUGUUGGAUGAUGGAGu	|||||||| |||||||	cucacUACAACCU-CUACCUCc	8
MIMAT0000062	hsa-let-7a-5p	ENSG00000188185	LINC00265	lincRNA	chr7	39831422	39831448	+	8	0	AGO1-4	8mer	uuGAUAUGUU--GG-AU--GAUGGAGu	|||| :|: || || |||||||	gcCUAUUUAGGCCCAUACCCUACCUCa	5
MIMAT0000062	hsa-let-7a-5p	ENSG00000280123	AC023632.6	TEC	chr8	95441236	95441256	-	11	0	AGO1,AGO1-4,AGO2	7mer-m8	uuGAUAUGUUGGAUGAUGGAGu	|| || : | |||||||	uuCUCCUCAUUGU-CUACCUCc	6
MIMAT0000062	hsa-let-7a-5p	ENSG00000223482	NUTM2A-AS1	antisense	chr10	89005067	89005093	-	20	0	AGO1,AGO1-4,AGO2,AGO3	7mer-m8	uuGAUA-UGUUGGA---U-GAUGGAGu	|| | ::||||| | |||||||	acCUCUGGUAACCUCUAAUCUACCUCc	2
MIMAT0000062	hsa-let-7a-5p	ENSG00000269821	KCNQ1OT1	antisense	chr11	2692443	2692464	-	2	0	AGO1-4	7mer-m8	uuGAUAUGUUGGAU-GAUGGAGu	||: || |||: |||||||	acCUGGAC-UCCUGUCUACCUCu	6
MIMAT0000062	hsa-let-7a-5p	ENSG00000269821	KCNQ1OT1	antisense	chr11	2696381	2696400	-	1	0	AGO2	7mer-m8	uugauAUGUUGGAUGAUGGAGu	|| |:| ||||||||	cccgcUAGAGC--ACUACCUCu	6
MIMAT0000062	hsa-let-7a-5p	ENSG00000269821	KCNQ1OT1	antisense	chr11	2697758	2697780	-	5	0	AGO1-4,AGO2	7mer-m8	uuGAUAUGUUG-GAUGAUGGAGu	|| | | :: | ||||||||	acCUUUCCUGUACCACUACCUCu	6
MIMAT0000062	hsa-let-7a-5p	ENSG00000269821	KCNQ1OT1	antisense	chr11	2704769	2704790	-	1	0	AGO1-4	7mer-m8	uugaUAUGUUGGAUGAUGGAGu	:|| :: || |||||||	guagGUAGGGGCUUCUACCUCu	6
MIMAT0000062	hsa-let-7a-5p	ENSG00000269821	KCNQ1OT1	antisense	chr11	2708571	2708594	-	1	0	AGO1-4	8mer	uuGAUAUGU-UGGA-UGAUGGAGu	| | :|| |||| :|||||||	ccCAAGGCAGACCUGGCUACCUCa	6
MIMAT0000062	hsa-let-7a-5p	ENSG00000269821	KCNQ1OT1	antisense	chr11	2709736	2709756	-	4	0	AGO2	8mer	uuGAUAUGUUGGAUGAUGGAGu	||:|:::|||| |||||||	ggCUGUGUGACCU-CUACCUCa	6
MIMAT0000062	hsa-let-7a-5p	ENSG00000245532	NEAT1	lincRNA	chr11	65203681	65203702	+	15	0	AGO1-4	7mer-m8	uugauaugUUGGAUGAUGGAGu	:||:|||||||||	ccucggugGACUUACUACCUCu	7
MIMAT0000062	hsa-let-7a-5p	ENSG00000245532	NEAT1	lincRNA	chr11	65205006	65205025	+	15	0	AGO1-4	8mer	uugauaugUUGGAUGAUGGAGu	|:|| |||||||	cgaagggaAGCC--CUACCUCa	7
MIMAT0000062	hsa-let-7a-5p	ENSG00000245532	NEAT1	lincRNA	chr11	65205185	65205207	+	17	0	AGO1-4,AGO2	7mer-m8	uugauauGUUGGAU-GAUGGAGu	::::||: |||||||	cuggucuUGGUCUGUCUACCUCg	7
MIMAT0000062	hsa-let-7a-5p	ENSG00000261098	AP000766.1	lincRNA	chr11	107185038	107185063	-	11	0	AGO1-4,AGO2	8mer	uuGAUAUGUUGGA---U-GAUGGAGu	|||| || :|| | |||||||	acCUAUUCACUCUUAAAUCUACCUCa	3
MIMAT0000062	hsa-let-7a-5p	ENSG00000276232	AC006064.5	sense_intronic	chr12	6619528	6619550	+	6	0	AGO1-4,AGO2	7mer-m8	uugauAUGUUGGAU-GAUGGAGu	||| :: | |||||||	uuuccUACUUUUGAGCUACCUCu	0
MIMAT0000062	hsa-let-7a-5p	ENSG00000250742	LINC02381	lincRNA	chr12	54526514	54526534	+	15	1	AGO1,AGO1-4,AGO2,AGO3	8mer	uugauaUGUUGGAUGAUGGAGu	|: ::|| |||||||	ccaagcAUUGUCU-CUACCUCa	5
MIMAT0000062	hsa-let-7a-5p	ENSG00000257167	TMPO-AS1	antisense	chr12	98906816	98906838	-	5	0	AGO1-4	7mer-m8	uugaUAUGUUGGA-UGAUGGAGu	|| | ::| |||||||	ucacAUCCUUUUUCCCUACCUCu	5
MIMAT0000062	hsa-let-7a-5p	ENSG00000261067	AC109460.3	processed_transcript	chr16	28994582	28994603	+	10	0	AGO1-4,AGO2	8mer	uugauAUGUUGGAUGAUGGAGu	|: :| | |||||||	gaugcUGGGAGCCCCUACCUCa	6
MIMAT0000062	hsa-let-7a-5p	ENSG00000215769	ARHGAP27P1-BPTFP1-KPNA2P3	processed_transcript	chr17	62746088	62746109	-	5	3	AGO1-4,AGO2	7mer-m8	uuGAUAUGUUGGAUGAUGGAGu	:|:|:| | ||||||||	cgUUGUGCCAGAAACUACCUCu	6
MIMAT0000062	hsa-let-7a-5p	ENSG00000163597	SNHG16	processed_transcript	chr17	74560277	74560297	+	7	0	AGO1,AGO1-4,AGO2	7mer-m8	uuGAUAUGUUGGAUGAUGGAGu	|| |:|||||| |||||||	auCUCUGCAACCU-CUACCUCc	6
MIMAT0000062	hsa-let-7a-5p	ENSG00000268568	AC007228.2	lincRNA	chr19	57184992	57185012	-	6	0	AGO1-4,AGO2	7mer-m8	uugauaUGUUGGAUGAUGGAGu	|| | || |||||||	guaggcACCAGCU-CUACCUCc	2
MIMAT0000062	hsa-let-7a-5p	ENSG00000197182	MIRLET7BHG	lincRNA	chr22	46509673	46509694	+	6	0	AGO1-4	8mer	uugauaUGUUGGAUGAUGGAGu	:| :|| |||||||	gggaggGCCGCCCCCUACCUCa	5
MIMAT0000062	hsa-let-7a-5p	ENSG00000229807	XIST	lincRNA	chrX	73040713	73040734	-	17	1	AGO1,AGO2,AGO3	8mer	uugauauguuGGAUGAUGGAGu	||| |||||||	ucgucauuguCCUUCUACCUCa	1
MIMAT0000062	hsa-let-7a-5p	ENSG00000229807	XIST	lincRNA	chrX	73046461	73046479	-	19	0	AGO1,AGO2,AGO3	7mer-m8	uugauAUGUUGGAUGAUGGAGu	|| |||| |||||||	aacccUA-AACC--CUACCUCu	1
MIMAT0000062	hsa-let-7a-5p	ENSG00000229807	XIST	lincRNA	chrX	73047503	73047525	-	11	0	AGO1,AGO2	7mer-m8	uugauauguuGGAU-GAUGGAGu	:||: |||||||	cucuccuuucUCUGCCUACCUCu	1
MIMAT0000062	hsa-let-7a-5p	ENSG00000229807	XIST	lincRNA	chrX	73047522	73047544	-	10	0	AGO1,AGO2	7mer-m8	uugauauguuGGAU-GAUGGAGu	:||: |||||||	cuuuucuuguUCUGUCUACCUCu	1
MIMAT0000065	hsa-let-7d-5p	ENSG00000249087	ZNF436-AS1	antisense	chr1	23696711	23696730	+	6	0	AGO1-4	8mer	uuGAUACGUUGGAUGAUGGAGa	:||| | |:| |||||||	aaUUAUACCAUC--CUACCUCa	4
MIMAT0000065	hsa-let-7d-5p	ENSG00000234072	AC074117.1	antisense	chr2	27581582	27581602	+	6	0	AGO1-4,AGO2	7mer-m8	uuGAUACGUUGGAUGAUGGAGa	||: | |||| |||||||	aaCUGCUCUACCU-CUACCUCc	7
MIMAT0000065	hsa-let-7d-5p	ENSG00000234072	AC074117.1	antisense	chr2	27581603	27581624	+	10	0	AGO1-4,AGO2	7mer-m8	uuGAUACGUUGGA-UGAUGGAGa	|| | | |||| |||||||	acCUCU-CUACCUCUCUACCUCu	7
MIMAT0000065	hsa-let-7d-5p	ENSG00000234072	AC074117.1	antisense	chr2	27581619	27581638	+	10	0	AGO1-4,AGO2	7mer-m8	uuGAUACGUUGGAUGAUGGAGa	|| | | |||| |||||||	acCUCU-CUACCU-CUACCUCu	7
MIMAT0000065	hsa-let-7d-5p	ENSG00000272077	AC124045.1	lincRNA	chr3	44710373	44710393	+	7	0	AGO1,AGO1-4,AGO2	8mer	uugauACGUUGGAUGAUGGAGa	||:|| | |||||||	uagccUGUAAGAU-CUACCUCa	7
MIMAT0000065	hsa-let-7d-5p	ENSG00000281398	SNHG4	lincRNA	chr5	138614111	138614134	+	1	0	AGO2	7mer-m8	uugauACGUUGGA--UGAUGGAGa	| |||| | ||||||||	uucauUCCAACAUUGACUACCUCc	6
MIMAT0000065	hsa-let-7d-5p	ENSG00000281398	SNHG4	lincRNA	chr5	138614748	138614768	+	4	0	AGO1,AGO1-4,AGO2	7mer-m8	uuGAUACGUUGGAUGAUGGAGa	||: ::|| | |||||||	acCUGAAUGACAU-CUACCUCc	6
MIMAT0000065	hsa-let-7d-5p	ENSG00000281398	SNHG4	lincRNA	chr5	138615264	138615284	+	1	0	AGO1-4	7mer-m8	uugauACGUUGGAUGAUGGAGa	| |||||| |||||||	cucacUACAACCU-CUACCUCc	6
MIMAT0000065	hsa-let-7d-5p	ENSG00000188185	LINC00265	lincRNA	chr7	39831422	39831448	+	8	0	AGO1-4	8mer	uuGAUACGUU--GG-AU--GAUGGAGa	|||| :|: || || |||||||	gcCUAUUUAGGCCCAUACCCUACCUCa	11
MIMAT0000065	hsa-let-7d-5p	ENSG00000280123	AC023632.6	TEC	chr8	95441236	95441256	-	11	0	AGO1,AGO1-4,AGO2	7mer-m8	uuGAUACGUUGGAUGAUGGAGa	|| || : | |||||||	uuCUCCUCAUUGU-CUACCUCc	4
MIMAT0000065	hsa-let-7d-5p	ENSG00000223482	NUTM2A-AS1	antisense	chr10	89005067	89005093	-	20	0	AGO1,AGO1-4,AGO2,AGO3	7mer-m8	uuGAUA-CGUUGGA---U-GAUGGAGa	|| | |:||||| | |||||||	acCUCUGGUAACCUCUAAUCUACCUCc	2
MIMAT0000065	hsa-let-7d-5p	ENSG00000269821	KCNQ1OT1	antisense	chr11	2692443	2692465	-	2	0	AGO1-4	7mer-m8	uugauacguuGGAU-GAUGGAGa	|||: |||||||	gaccuggacuCCUGUCUACCUCu	4
MIMAT0000065	hsa-let-7d-5p	ENSG00000269821	KCNQ1OT1	antisense	chr11	2696381	2696402	-	1	0	AGO2	7mer-m8	uugauacguuggaUGAUGGAGa	||||||||	uccccgcuagagcACUACCUCu	4
MIMAT0000065	hsa-let-7d-5p	ENSG00000269821	KCNQ1OT1	antisense	chr11	2697758	2697777	-	5	0	AGO1-4,AGO2	7mer-m8	uugauACGUUGGAUGAUGGAGa	||: ||| ||||||||	uuuccUGU-ACC-ACUACCUCu	4
MIMAT0000065	hsa-let-7d-5p	ENSG00000269821	KCNQ1OT1	antisense	chr11	2704769	2704792	-	1	0	AGO1-4	7mer-m8	uugAUACGU--UGGAUGAUGGAGa	|| |:| : || |||||||	cagUAGGUAGGGGCUUCUACCUCu	4
MIMAT0000065	hsa-let-7d-5p	ENSG00000269821	KCNQ1OT1	antisense	chr11	2708571	2708594	-	1	0	AGO1-4	8mer	uuGAUACGU-UGGA-UGAUGGAGa	| | ||| |||| :|||||||	ccCAAGGCAGACCUGGCUACCUCa	4
MIMAT0000065	hsa-let-7d-5p	ENSG00000269821	KCNQ1OT1	antisense	chr11	2709736	2709756	-	4	0	AGO2	8mer	uuGAUACGUUGGAUGAUGGAGa	||:||::|||| |||||||	ggCUGUGUGACCU-CUACCUCa	4
MIMAT0000065	hsa-let-7d-5p	ENSG00000245532	NEAT1	lincRNA	chr11	65203682	65203702	+	15	0	AGO1-4	7mer-m8	uuGAUACGUUGGAUGAUGGAGa	| :|| :||:|||||||||	cuCGGUG-GACUUACUACCUCu	10
MIMAT0000065	hsa-let-7d-5p	ENSG00000245532	NEAT1	lincRNA	chr11	65205006	65205025	+	15	0	AGO1-4	8mer	uugauaCGUUGGAUGAUGGAGa	| |:|| |||||||	cgaaggGAAGCC--CUACCUCa	10
MIMAT0000065	hsa-let-7d-5p	ENSG00000245532	NEAT1	lincRNA	chr11	65205185	65205207	+	17	0	AGO1-4,AGO2	7mer-m8	uugauacGUUGGAU-GAUGGAGa	::::||: |||||||	cuggucuUGGUCUGUCUACCUCg	10
MIMAT0000065	hsa-let-7d-5p	ENSG00000261098	AP000766.1	lincRNA	chr11	107185038	107185063	-	11	0	AGO1-4,AGO2	8mer	uuGAUACGUUGGA---U-GAUGGAGa	|||| || :|| | |||||||	acCUAUUCACUCUUAAAUCUACCUCa	11
MIMAT0000065	hsa-let-7d-5p	ENSG00000276232	AC006064.5	sense_intronic	chr12	6619525	6619550	+	6	0	AGO1-4,AGO2	7mer-m8	uuGAUACGUUGGA----UGAUGGAGa	:| | | ||:| :|||||||	cuUUUUCCUACUUUUGAGCUACCUCu	0
MIMAT0000065	hsa-let-7d-5p	ENSG00000250742	LINC02381	lincRNA	chr12	54526512	54526534	+	16	1	AGO1,AGO1-4,AGO2,AGO3	8mer	uuGAUACGU--UGGAUGAUGGAGa	| | ||| ::|| |||||||	ugCCAAGCAUUGUCU-CUACCUCa	13
MIMAT0000065	hsa-let-7d-5p	ENSG00000257167	TMPO-AS1	antisense	chr12	98906816	98906838	-	5	0	AGO1-4	7mer-m8	uugaUACGUUGGA-UGAUGGAGa	|| | ::| |||||||	ucacAUCCUUUUUCCCUACCUCu	0
MIMAT0000065	hsa-let-7d-5p	ENSG00000261067	AC109460.3	processed_transcript	chr16	28994582	28994603	+	10	0	AGO1-4,AGO2	8mer	uugauACGUUGGAUGAUGGAGa	|| :| | |||||||	gaugcUGGGAGCCCCUACCUCa	5
MIMAT0000065	hsa-let-7d-5p	ENSG00000215769	ARHGAP27P1-BPTFP1-KPNA2P3	processed_transcript	chr17	62746088	62746109	-	5	2	AGO1-4,AGO2	7mer-m8	uuGAUACGUUGGAUGAUGGAGa	:|:||| | ||||||||	cgUUGUGCCAGAAACUACCUCu	5
MIMAT0000065	hsa-let-7d-5p	ENSG00000163597	SNHG16	processed_transcript	chr17	74560277	74560297	+	7	0	AGO1,AGO1-4,AGO2	7mer-m8	uuGAUACGUUGGAUGAUGGAGa	|| |||||||| |||||||	auCUCUGCAACCU-CUACCUCc	10
MIMAT0000065	hsa-let-7d-5p	ENSG00000268568	AC007228.2	lincRNA	chr19	57184992	57185014	-	6	0	AGO1-4,AGO2	7mer-m8	uugAUACGU--UGGAUGAUGGAGa	|| ||| | || |||||||	cagUAGGCACCAGCU-CUACCUCc	1
MIMAT0000065	hsa-let-7d-5p	ENSG00000197182	MIRLET7BHG	lincRNA	chr22	46509673	46509694	+	6	0	AGO1-4	8mer	uugauaCGUUGGAUGAUGGAGa	|| :|| |||||||	gggaggGCCGCCCCCUACCUCa	12
MIMAT0000065	hsa-let-7d-5p	ENSG00000229807	XIST	lincRNA	chrX	73040713	73040734	-	17	1	AGO1,AGO2,AGO3	8mer	uugauacguuGGAUGAUGGAGa	||| |||||||	ucgucauuguCCUUCUACCUCa	4
MIMAT0000065	hsa-let-7d-5p	ENSG00000229807	XIST	lincRNA	chrX	73046461	73046480	-	19	0	AGO1,AGO2,AGO3	7mer-m8	uugauacgUUGGAUGAUGGAGa	|||| |||||||	gaacccuaAACC--CUACCUCu	4
MIMAT0000065	hsa-let-7d-5p	ENSG00000229807	XIST	lincRNA	chrX	73047503	73047525	-	11	0	AGO1,AGO2	7mer-m8	uugauacguuGGAU-GAUGGAGa	:||: |||||||	cucuccuuucUCUGCCUACCUCu	4
MIMAT0000065	hsa-let-7d-5p	ENSG00000229807	XIST	lincRNA	chrX	73047522	73047544	-	10	0	AGO1,AGO2	7mer-m8	uugauacguuGGAU-GAUGGAGa	:||: |||||||	cuuuucuuguUCUGUCUACCUCu	4
MIMAT0000066	hsa-let-7e-5p	ENSG00000249087	ZNF436-AS1	antisense	chr1	23696709	23696730	+	6	0	AGO1-4	8mer	uugauAUGUUGGAGGAUGGAGu	||:| | |||||||||	agaauUAUACCAUCCUACCUCa	4
MIMAT0000066	hsa-let-7e-5p	ENSG00000234072	AC074117.1	antisense	chr2	27581582	27581602	+	6	0	AGO1-4,AGO2	7mer-m8	uuGAUAUGUUGGAGGAUGGAGu	||: | |||| |||||||	aaCUGCUCUACCU-CUACCUCc	6
MIMAT0000066	hsa-let-7e-5p	ENSG00000234072	AC074117.1	antisense	chr2	27581603	27581624	+	10	0	AGO1-4,AGO2	7mer-m8	uuGAUAUGUUGGAG-GAUGGAGu	|| | | ||||| |||||||	acCUCU-CUACCUCUCUACCUCu	6
MIMAT0000066	hsa-let-7e-5p	ENSG00000272077	AC124045.1	lincRNA	chr3	44710375	44710393	+	7	0	AGO1,AGO1-4,AGO2	8mer	uuGAUAUGUUGGAGGAUGGAGu	||:|| :| :|||||||	gcCUGUAAGA---UCUACCUCa	4
MIMAT0000066	hsa-let-7e-5p	ENSG00000281398	SNHG4	lincRNA	chr5	138614111	138614134	+	1	0	AGO2	7mer-m8	uugauAUGUUGGAG--GAUGGAGu	| |||| |: |||||||	uucauUCCAACAUUGACUACCUCc	6
MIMAT0000066	hsa-let-7e-5p	ENSG00000281398	SNHG4	lincRNA	chr5	138614748	138614768	+	4	0	AGO1,AGO1-4,AGO2	7mer-m8	uuGAUAUGUUGGAGGAUGGAGu	||: |::|| | |||||||	acCUGAAUGACAU-CUACCUCc	6
MIMAT0000066	hsa-let-7e-5p	ENSG00000281398	SNHG4	lincRNA	chr5	138615264	138615284	+	1	0	AGO1-4	7mer-m8	uugauAUGUUGGAGGAUGGAGu	|||||||| |||||||	cucacUACAACCU-CUACCUCc	6
MIMAT0000066	hsa-let-7e-5p	ENSG00000188185	LINC00265	lincRNA	chr7	39831422	39831448	+	8	0	AGO1-4	8mer	uuGAUAUGUU--GG-A--GGAUGGAGu	|||| :|: || | ||||||||	gcCUAUUUAGGCCCAUACCCUACCUCa	5
MIMAT0000066	hsa-let-7e-5p	ENSG00000280123	AC023632.6	TEC	chr8	95441236	95441257	-	11	0	AGO1,AGO1-4,AGO2	7mer-m8	uugauauguUGGAGGAUGGAGu	|:: :|||||||	auucuccucAUUGUCUACCUCc	1
MIMAT0000066	hsa-let-7e-5p	ENSG00000223482	NUTM2A-AS1	antisense	chr10	89005067	89005093	-	20	0	AGO1,AGO1-4,AGO2,AGO3	7mer-m8	uuGAUA-UGUUGGAG----GAUGGAGu	|| | ::|||||| |||||||	acCUCUGGUAACCUCUAAUCUACCUCc	2
MIMAT0000066	hsa-let-7e-5p	ENSG00000269821	KCNQ1OT1	antisense	chr11	2692443	2692464	-	2	0	AGO1-4	7mer-m8	uuGAUAUGUUGGAGGAUGGAGu	||: || |: :|||||||	acCUGGACUCCUGUCUACCUCu	4
MIMAT0000066	hsa-let-7e-5p	ENSG00000269821	KCNQ1OT1	antisense	chr11	2696381	2696400	-	1	0	AGO2	7mer-m8	uugauAUGUUGGAGGAUGGAGu	|| |:| |||||||	cccgcUAGAGC--ACUACCUCu	4
MIMAT0000066	hsa-let-7e-5p	ENSG00000269821	KCNQ1OT1	antisense	chr11	2697758	2697775	-	5	0	AGO1-4,AGO2	7mer-m8	uuGAUAUGUUGGAGGAUGGAGu	||:||| | |||||||	ucCUGUACCA----CUACCUCu	4
MIMAT0000066	hsa-let-7e-5p	ENSG00000269821	KCNQ1OT1	antisense	chr11	2704769	2704790	-	1	0	AGO1-4	7mer-m8	uugaUAUGUUGGAGGAUGGAGu	:|| :: ||:|||||||	guagGUAGGGGCUUCUACCUCu	4
MIMAT0000066	hsa-let-7e-5p	ENSG00000269821	KCNQ1OT1	antisense	chr11	2708571	2708594	-	1	0	AGO1-4	8mer	uuGAUAUGU-UGGA-GGAUGGAGu	| | :|| |||| |||||||	ccCAAGGCAGACCUGGCUACCUCa	4
MIMAT0000066	hsa-let-7e-5p	ENSG00000269821	KCNQ1OT1	antisense	chr11	2709736	2709756	-	4	0	AGO2	8mer	uuGAUAUGUUGGAGGAUGGAGu	||:|:::|||| |||||||	ggCUGUGUGACCU-CUACCUCa	4
MIMAT0000066	hsa-let-7e-5p	ENSG00000245532	NEAT1	lincRNA	chr11	65203681	65203702	+	15	0	AGO1-4	7mer-m8	uugauaugUUGGAGGAUGGAGu	:||:| |||||||	ccucggugGACUUACUACCUCu	8
MIMAT0000066	hsa-let-7e-5p	ENSG00000245532	NEAT1	lincRNA	chr11	65205005	65205025	+	16	0	AGO1-4,AGO2	8mer	uugauaugUUGGAGGAUGGAGu	|| | ||||||||	gcgaagggAAGC-CCUACCUCa	8
MIMAT0000066	hsa-let-7e-5p	ENSG00000245532	NEAT1	lincRNA	chr11	65205185	65205207	+	17	0	AGO1-4,AGO2	7mer-m8	uugauauGUUGGA-GGAUGGAGu	::::|| :|||||||	cuggucuUGGUCUGUCUACCUCg	8
MIMAT0000066	hsa-let-7e-5p	ENSG00000261098	AP000766.1	lincRNA	chr11	107185038	107185063	-	11	0	AGO1-4,AGO2	8mer	uuGAUAUGUUGGA----GGAUGGAGu	|||| || :|| :|||||||	acCUAUUCACUCUUAAAUCUACCUCa	2
MIMAT0000066	hsa-let-7e-5p	ENSG00000276232	AC006064.5	sense_intronic	chr12	6619525	6619550	+	6	0	AGO1-4,AGO2	7mer-m8	uuGAUAUGUUGGAG----GAUGGAGu	:| | | ||:|: |||||||	cuUUUUCCUACUUUUGAGCUACCUCu	0
MIMAT0000066	hsa-let-7e-5p	ENSG00000250742	LINC02381	lincRNA	chr12	54526512	54526534	+	16	1	AGO1,AGO1-4,AGO2,AGO3	8mer	uuGAUAUGUUGGAG-GAUGGAGu	| | :|| : || |||||||	ugCCAAGCAUUGUCUCUACCUCa	3
MIMAT0000066	hsa-let-7e-5p	ENSG00000257167	TMPO-AS1	antisense	chr12	98906816	98906838	-	5	0	AGO1-4	7mer-m8	uugaUAUGUUGGA-GGAUGGAGu	|| | ::| ||||||||	ucacAUCCUUUUUCCCUACCUCu	9
MIMAT0000066	hsa-let-7e-5p	ENSG00000261067	AC109460.3	processed_transcript	chr16	28994582	28994603	+	10	0	AGO1-4,AGO2	8mer	uugauAUGUUGGAGGAUGGAGu	|: :| | ||||||||	gaugcUGGGAGCCCCUACCUCa	7
MIMAT0000066	hsa-let-7e-5p	ENSG00000215769	ARHGAP27P1-BPTFP1-KPNA2P3	processed_transcript	chr17	62746088	62746109	-	5	3	AGO1-4,AGO2	7mer-m8	uuGAUAUGUUGGAGGAUGGAGu	:|:|:| | |||||||	cgUUGUGCCAGAAACUACCUCu	8
MIMAT0000066	hsa-let-7e-5p	ENSG00000163597	SNHG16	processed_transcript	chr17	74560277	74560297	+	7	0	AGO1,AGO1-4,AGO2	7mer-m8	uuGAUAUGUUGGAGGAUGGAGu	|| |:|||||| |||||||	auCUCUGCAACCU-CUACCUCc	7
MIMAT0000066	hsa-let-7e-5p	ENSG00000268568	AC007228.2	lincRNA	chr19	57184992	57185014	-	6	0	AGO1-4,AGO2	7mer-m8	uugAUAUGUUGGAG-GAUGGAGu	|| :|| | | |||||||	cagUAGGCACCAGCUCUACCUCc	4
MIMAT0000066	hsa-let-7e-5p	ENSG00000197182	MIRLET7BHG	lincRNA	chr22	46509673	46509694	+	6	0	AGO1-4	8mer	uugauaUGUUGGAGGAUGGAGu	:| :|| ||||||||	gggaggGCCGCCCCCUACCUCa	8
MIMAT0000066	hsa-let-7e-5p	ENSG00000229807	XIST	lincRNA	chrX	73040713	73040734	-	17	1	AGO1,AGO2,AGO3	8mer	uugauauguuGGAGGAUGGAGu	|||:|||||||	ucgucauuguCCUUCUACCUCa	2
MIMAT0000066	hsa-let-7e-5p	ENSG00000229807	XIST	lincRNA	chrX	73046461	73046481	-	19	0	AGO1,AGO2,AGO3	7mer-m8	uugauauGUUGGAGGAUGGAGu	:|| | ||||||||	agaacccUAAAC-CCUACCUCu	2
MIMAT0000066	hsa-let-7e-5p	ENSG00000229807	XIST	lincRNA	chrX	73047503	73047524	-	11	0	AGO1,AGO2	7mer-m8	uugauauguuGGAGGAUGGAGu	|: ||||||||	ucuccuuucuCUGCCUACCUCu	2
MIMAT0000066	hsa-let-7e-5p	ENSG00000229807	XIST	lincRNA	chrX	73047522	73047543	-	10	0	AGO1,AGO2	7mer-m8	uugauauguuGGAGGAUGGAGu	|: :|||||||	uuuucuuguuCUGUCUACCUCu	2
MIMAT0000081	hsa-miR-25-3p	ENSG00000228794	LINC01128	processed_transcript	chr1	792588	792609	+	7	0	AGO1,AGO2	8mer	agucuGGCUCUGUUCACGUUAc	|| | | |||||||	uucuuCCCAUUCUUGUGCAAUa	3
MIMAT0000081	hsa-miR-25-3p	ENSG00000272993	AC239868.3	lincRNA	chr1	149817838	149817859	+	7	0	AGO1,AGO1-4,AGO2,AGO3	7mer-m8	agucuGGCUCUGUUCACGUUAc	:| |||| |||||||	gcaucUCUAGACUUGUGCAAUc	0
MIMAT0000081	hsa-miR-25-3p	ENSG00000234072	AC074117.1	antisense	chr2	27581164	27581189	+	7	0	AGO1-4,AGO2	7mer-m8	agUCUGGC--UCUGU--UCACGUUAc	||:|:| :|||| :|||||||	ccAGGCUGGAGGACAGUGGUGCAAUc	0
MIMAT0000081	hsa-miR-25-3p	ENSG00000250337	PURPL	lincRNA	chr5	27485642	27485663	+	2	0	AGO1,AGO2	8mer	agucuggcucugUUCACGUUAc	:||||||||	caucuuguuuuaGAGUGCAAUa	3
MIMAT0000081	hsa-miR-25-3p	ENSG00000250337	PURPL	lincRNA	chr5	27494380	27494405	+	10	0	AGO1,AGO2,AGO3	8mer	agUCUGG-CU--CU-GUUCACGUUAc	||||| || | || |||||||	gaAGACCUGAUUUAUCAUGUGCAAUa	3
MIMAT0000081	hsa-miR-25-3p	ENSG00000203875	SNHG5	processed_transcript	chr6	86387996	86388017	-	7	0	AGO1,AGO1-4,AGO2	7mer-m8	agUCUGGCUCUGUUCACGUUAc	||:| | | :: |||||||	gaAGGCGGCGUUGUGUGCAAUu	0
MIMAT0000081	hsa-miR-25-3p	ENSG00000236709	DAPK1-IT1	sense_intronic	chr9	90169308	90169328	+	8	0	AGO1,AGO2,AGO3	8mer	agucugGCUCUGUUCACGUUAc	:|:||: |||||||	uaauuaUGGGAU-UGUGCAAUa	0
MIMAT0000081	hsa-miR-25-3p	ENSG00000251562	MALAT1	lincRNA	chr11	65268090	65268110	+	18	2	AGO1-4,AGO2	7mer-m8	agUCUGGCUCUGUUCACGUUAc	:|| ||| |:||||||||	caGGAAGGAG-CGAGUGCAAUu	8
MIMAT0000081	hsa-miR-25-3p	ENSG00000247556	OIP5-AS1	processed_transcript	chr15	41592688	41592709	+	51	0	AGO1,AGO1-4,AGO2,AGO3,AGO4	8mer	agUCUGGCUCUGUUCACGUUAc	| ||||:||:| |||||||	uaAAACCGGGAUAUGUGCAAUa	7
MIMAT0000081	hsa-miR-25-3p	ENSG00000276564	AC130650.2	lincRNA	chr16	14244839	14244860	+	10	0	AGO1,AGO2,AGO3	7mer-m8	agucuggcucuGUUCACGUUAc	:| |||||||	cuuuuuacuucUAUGUGCAAUu	0
MIMAT0000081	hsa-miR-25-3p	ENSG00000236618	PITPNA-AS1	antisense	chr17	1421088	1421107	+	8	0	AGO1-4,AGO2	7mer-m8	agucUGGCUCUGUUCACGUUAc	|:: |||: |||||||	uacaAUUCAGAU--GUGCAAUg	0
MIMAT0000081	hsa-miR-25-3p	ENSG00000264885	AC026271.3	sense_intronic	chr17	18572335	18572356	-	6	0	AGO1-4	7mer-m8	agucuggcucuguuCACGUUAc	|||||||	aucuguaaauuguuGUGCAAUu	4
MIMAT0000081	hsa-miR-25-3p	ENSG00000283403	AC005394.2	processed_transcript	chr19	28926857	28926879	-	8	0	AGO1,AGO2	8mer	agucUGGC-UCUGUUCACGUUAc	|||| | :| |||||||	guucACCGCUGUUAUGUGCAAUa	0
MIMAT0000081	hsa-miR-25-3p	ENSG00000280106	AC008555.8	TEC	chr19	35439998	35440019	-	3	0	AGO1-4,AGO2	8mer	agucuggcUCUGUUCACGUUAc	|||:| |||||||	aguugggaAGAUAUGUGCAAUa	4
MIMAT0000081	hsa-miR-25-3p	ENSG00000280106	AC008555.8	TEC	chr19	35440677	35440698	-	2	0	AGO1-4,AGO2	7mer-m8	agucuggcucUGUUCACGUUAc	| |||||||||	guuauuaucuAAAAGUGCAAUg	4
MIMAT0000081	hsa-miR-25-3p	ENSG00000268568	AC007228.2	lincRNA	chr19	57184075	57184098	-	10	0	AGO1-4,AGO2	8mer	agucUGGCUCUGUU--CACGUUAc	|:: ||| : |||||||	uuguAUUCAGAAUGUUGUGCAAUa	0
MIMAT0000081	hsa-miR-25-3p	ENSG00000260032	NORAD	lincRNA	chr20	34636526	34636547	-	33	0	AGO1,AGO1-4,AGO2,AGO3	7mer-m8	agucuggcUCUGUUCACGUUAc	| ::: |||||||	ccauuguuAUGUGUGUGCAAUu	7
MIMAT0000081	hsa-miR-25-3p	ENSG00000229807	XIST	lincRNA	chrX	73063643	73063665	-	19	0	AGO1,AGO2,AGO3	7mer-m8	agUCUGGC-UCUGUUCACGUUAc	:|||:| |:| |||||||	uuGGACUGUUAAUAUGUGCAAUu	6
MIMAT0000081	hsa-miR-25-3p	ENSG00000229807	XIST	lincRNA	chrX	73068544	73068565	-	15	0	AGO1,AGO2,AGO3	8mer	agucuggcucuguuCACGUUAc	|||||||	auauucaugguucuGUGCAAUa	6
MIMAT0000419	hsa-miR-27b-3p	ENSG00000259943	AL050341.2	antisense	chr1	40722838	40722858	-	6	0	AGO1-4,AGO2	7mer-m8	cgUCUUGAAUCGGUGACACUu	| | :| | ::|||||||	auAUAUUUAAAUUACUGUGAu	3
MIMAT0000419	hsa-miR-27b-3p	ENSG00000267034	AC010980.2	lincRNA	chr2	223182577	223182595	-	18	0	AGO1,AGO1-4,AGO2,AGO3	8mer	cgUCUUGAAUCGGUGACACUu	| | :||| :|||||||	caAUAUUUUA--UACUGUGAa	5
MIMAT0000419	hsa-miR-27b-3p	ENSG00000259976	AC093010.3	3prime_overlapping_ncRNA	chr3	114033607	114033628	-	6	0	AGO1-4,AGO2	8mer	cgUCUUGAAUC-GGUGACACUu	| | :||:| :|||||||	ugACAUUUUGGAAUACUGUGAa	2
MIMAT0000419	hsa-miR-27b-3p	ENSG00000269821	KCNQ1OT1	antisense	chr11	2649045	2649066	-	1	0	AGO1-4	7mer-m8	cgUCUUGAAUCG-GUGACACUu	||: : ||: |||||||	ugAGGCUACAGUGAACUGUGAu	4
MIMAT0000419	hsa-miR-27b-3p	ENSG00000269821	KCNQ1OT1	antisense	chr11	2682295	2682315	-	1	0	AGO2	7mer-m8	cgucuugaauCGGUGACACUu	|:||||||||	cacaugggauGUCACUGUGAc	4
MIMAT0000419	hsa-miR-27b-3p	ENSG00000269821	KCNQ1OT1	antisense	chr11	2683306	2683326	-	4	0	AGO1-4,AGO2	7mer-m8	cgucuugaaUCGGUGACACUu	| :||||||||	cauguaggcACUCACUGUGAg	4
MIMAT0000419	hsa-miR-27b-3p	ENSG00000269821	KCNQ1OT1	antisense	chr11	2700801	2700821	-	1	0	AGO1-4	8mer	cgucuugAAUCGGUGACACUu	| || ||||||||	agcuuugUCAGGCACUGUGAa	4
MIMAT0000419	hsa-miR-27b-3p	ENSG00000245532	NEAT1	lincRNA	chr11	65192982	65193001	+	17	0	AGO1-4,AGO2	8mer	cgucUUGAAUCGGUGACACUu	:|:|| | |||||||	gguuGAUUU-GAAACUGUGAa	2
MIMAT0000419	hsa-miR-27b-3p	ENSG00000250742	LINC02381	lincRNA	chr12	54526557	54526578	+	6	0	AGO1-4,AGO2	7mer-m8	cgUCUUGA-AUCGGUGACACUu	| ||:| | | |||||||	aaAAAAUUCUUGGAACUGUGAg	7
MIMAT0000419	hsa-miR-27b-3p	ENSG00000212694	LINC01089	lincRNA	chr12	122233228	122233246	-	6	0	AGO1-4,AGO2	7mer-m8	cgucuuGAAUCGGUGACACUu	|| || |||||||	cuucccCUAAG--ACUGUGAc	3
MIMAT0000419	hsa-miR-27b-3p	ENSG00000279192	PWAR5	TEC	chr15	25231492	25231512	+	7	0	AGO1-4,AGO2	7mer-m8	cguCUUGAAUCGGUGACACUu	|::: | | :|||||||	uguGGGUGUUGAUACUGUGAu	3
MIMAT0000419	hsa-miR-27b-3p	ENSG00000267322	SNHG22	antisense	chr18	47340707	47340727	+	11	0	AGO1-4,AGO2	7mer-m8	cgucuugaaUCGGUGACACUu	:| ||||||||	cucugccgcGGGCACUGUGAg	3
MIMAT0000419	hsa-miR-27b-3p	ENSG00000186019	AC021092.1	antisense	chr19	44612247	44612269	-	15	0	AGO1,AGO2,AGO3	8mer	cgUCUUGAAUCG--GUGACACUu	| ::||| | ||||||||	guAUGGCUUUUCUACACUGUGAa	4
MIMAT0000419	hsa-miR-27b-3p	ENSG00000269825	AC022150.4	sense_intronic	chr19	53155718	53155738	-	8	0	AGO1-4,AGO2	7mer-m8	cgUCUUGAAUCGGUGACACUu	||||| | | |||||||	agAGAACCUCACAACUGUGAu	5
MIMAT0000419	hsa-miR-27b-3p	ENSG00000234684	SDCBP2-AS1	antisense	chr20	1355132	1355156	+	5	0	AGO1,AGO2	7mer-m8	cgUCUUGAAUCG----GUGACACUu	| :|:||| | :|||||||	caAAGAUUUAACAAUAUACUGUGAu	2
MIMAT0000419	hsa-miR-27b-3p	ENSG00000253352	TUG1	bidirectional_promoter_lncRNA	chr22	31368979	31368999	+	6	0	AGO1-4	7mer-m8	cgucuUGAAUCGGUGACACUu	| | : |||||||||	auuccAGUGGACCACUGUGAc	3
MIMAT0000419	hsa-miR-27b-3p	ENSG00000229807	XIST	lincRNA	chrX	73045230	73045253	-	5	0	AGO2	7mer-m8	cgUCUUGAAU---CGGUGACACUu	|| ||||: |:|||||||	aaAGCACUUGUAUUCUACUGUGAu	1
MIMAT0000419	hsa-miR-27b-3p	ENSG00000229807	XIST	lincRNA	chrX	73047480	73047501	-	9	1	AGO1,AGO2	7mer-m8	cgucuuGAAUCG-GUGACACUu	||| |: |||||||	uuuucuCUUUGUGAACUGUGAu	1
MIMAT0000086	hsa-miR-29a-3p	ENSG00000224870	AL391244.1	processed_transcript	chr1	1336076	1336098	+	7	0	AGO1,AGO1-4,AGO2,AGO3	7mer-m8	auUGGCUAAAGUCU-ACCACGAu	:|:|:|||| | |||||||	caGCUGGUUUCUCAUUGGUGCUg	5
MIMAT0000086	hsa-miR-29a-3p	ENSG00000273373	AL355488.1	antisense	chr1	110915457	110915478	+	8	0	AGO1,AGO1-4,AGO2	8mer	auuggcuaaaGUCUACCACGAu	|: ||||||||	uuuauccucaCGUAUGGUGCUa	13
MIMAT0000086	hsa-miR-29a-3p	ENSG00000247516	MIR4458HG	lincRNA	chr5	8460619	8460640	+	6	0	AGO1,AGO1-4,AGO2	8mer	auuggcuaaaguCUACCACGAu	| |||||||	aauauaaugaauGUUGGUGCUa	2
MIMAT0000086	hsa-miR-29a-3p	ENSG00000251660	AC007036.3	sense_overlapping	chr7	30198633	30198657	+	9	0	AGO1-4,AGO2	7mer-m8	auuGGCUAAAGU--CU-ACCACGAu	:| :||| | || |||||||	uuuUCUGUUUAAUUGAUUGGUGCUg	0
MIMAT0000086	hsa-miR-29a-3p	ENSG00000196295	AC005154.1	processed_transcript	chr7	30617444	30617465	-	3	0	AGO1-4,AGO2	8mer	auugGCUAAAGUCUACCACGAu	:| | || |||||||	auggUGCUCUCCUUUGGUGCUa	7
MIMAT0000086	hsa-miR-29a-3p	ENSG00000196295	AC005154.1	processed_transcript	chr7	30617457	30617478	-	4	0	AGO1-4,AGO2	7mer-m8	auuggcuaaaGUCUACCACGAu	|| ||||||||	gccuagucagCAUAUGGUGCUc	7
MIMAT0000086	hsa-miR-29a-3p	ENSG00000196295	AC005154.1	processed_transcript	chr7	30617498	30617522	-	2	0	AGO1-4,AGO2	7mer-m8	auuggcuaAAGUCU---ACCACGAu	| |||: |||||||	ugcauguaUCCAGGCUUUGGUGCUg	7
MIMAT0000086	hsa-miR-29a-3p	ENSG00000130600	H19	processed_transcript	chr11	2017218	2017242	-	13	0	AGO1-4,AGO2	8mer	auuGGCUA-AAGUC--UACCACGAu	|| || ||| ||||||||	uucCCCAUCCACAGAAAUGGUGCUa	7
MIMAT0000086	hsa-miR-29a-3p	ENSG00000245532	NEAT1	lincRNA	chr11	65195314	65195335	+	14	0	AGO1-4	7mer-m8	auuGGCUAAAGUCUACCACGAu	|:| | :| ||||||||	ugcCUGUAUGUAAAUGGUGCUg	2
MIMAT0000086	hsa-miR-29a-3p	ENSG00000245532	NEAT1	lincRNA	chr11	65197322	65197343	+	9	0	AGO1-4	7mer-m8	auuggcuaaagucUACCACGAu	||||||||	ugugaggaggggcAUGGUGCUc	2
MIMAT0000086	hsa-miR-29a-3p	ENSG00000245532	NEAT1	lincRNA	chr11	65198778	65198799	+	9	0	AGO1-4	8mer	auuggcuaaagucUACCACGAu	||||||||	gcuauuguaaauaAUGGUGCUa	2
MIMAT0000086	hsa-miR-29a-3p	ENSG00000245532	NEAT1	lincRNA	chr11	65206296	65206316	+	10	0	AGO1-4	8mer	auuggcuaaaGUCUACCACGAu	|| ||||||||	cuauuaugaaCA-AUGGUGCUa	2
MIMAT0000086	hsa-miR-29a-3p	ENSG00000245532	NEAT1	lincRNA	chr11	65206615	65206632	+	12	0	AGO1-4	7mer-m8	auUGGCUAAAGUCUACCACGAu	||| ||| | |||||||	gcACC--UUU--GCUGGUGCUg	2
MIMAT0000086	hsa-miR-29a-3p	ENSG00000245532	NEAT1	lincRNA	chr11	65212096	65212116	+	8	0	AGO1-4	7mer-m8	auUGGCUAAAGUCUACCACGAu	:|| | ||| |||||||	gaGCCAACAGCAG-UGGUGCUg	2
MIMAT0000086	hsa-miR-29a-3p	ENSG00000258964	AL137129.1	processed_transcript	chr14	62233679	62233700	+	11	0	AGO1,AGO1-4,AGO2	7mer-m8	auuGGCUAAAGUCUACCACGAu	| ||| || |||||||	uucCAGAUCAGAGUUGGUGCUu	4
MIMAT0000086	hsa-miR-29a-3p	ENSG00000247556	OIP5-AS1	processed_transcript	chr15	41595840	41595861	+	7	0	AGO1-4,AGO2	7mer-m8	auuggcuaAAGUCUACCACGAu	||| ||||||||	aguuuacaUUCUCAUGGUGCUg	12
MIMAT0000086	hsa-miR-29a-3p	ENSG00000234327	AC012146.1	processed_transcript	chr17	5017464	5017484	+	5	0	AGO1-4,AGO2	7mer-m8	auugGCUAAAGUCUACCACGAu	:|:|||| |||||||	uguaUGGUUUC-UUUGGUGCUg	9
MIMAT0000086	hsa-miR-29a-3p	ENSG00000267532	MIR497HG	antisense	chr17	6921382	6921405	-	5	0	AGO1-4	7mer-m8	auuGGCUA--AAGUCUACCACGAu	||| | | ||:|||||||	cccCCGCUCCUGGAGGUGGUGCUg	5
MIMAT0000086	hsa-miR-29a-3p	ENSG00000263798	AC018521.1	processed_transcript	chr17	46050913	46050937	+	7	0	AGO1-4,AGO2	7mer-m8	auuggcUAAAGUCU---ACCACGAu	|| |||| |||||||	ccugaaAUGGCAGAGUCUGGUGCUg	2
MIMAT0000086	hsa-miR-29a-3p	ENSG00000242553	AP001432.1	lincRNA	chr21	38609851	38609872	+	5	0	AGO1-4,AGO2	8mer	auuggcuaaagucuACCACGAu	|||||||	cuguccaaagccuuUGGUGCUa	9
MIMAT0000086	hsa-miR-29a-3p	ENSG00000253352	TUG1	bidirectional_promoter_lncRNA	chr22	31366697	31366718	+	14	0	AGO1,AGO1-4,AGO2,AGO3	7mer-m8	auuggcuAAAGUCUACCACGAu	|||:| ||||||||	ggcuucuUUUUACAUGGUGCUg	16
MIMAT0000086	hsa-miR-29a-3p	ENSG00000253352	TUG1	bidirectional_promoter_lncRNA	chr22	31367081	31367104	+	7	0	AGO1-4,AGO2	7mer-m8	auuGGCUAAA-GUCU-ACCACGAu	:|| ||| ::|| |||||||	uuuUCGUUUUGUGGAGUGGUGCUc	16
MIMAT0000086	hsa-miR-29a-3p	ENSG00000197182	MIRLET7BHG	lincRNA	chr22	46509500	46509521	+	13	0	AGO1,AGO1-4,AGO2,AGO3	7mer-m8	auuggcuaaagUCUACCACGAu	:| |||||||	cgccaggcaggGGCUGGUGCUg	1
MIMAT0000086	hsa-miR-29a-3p	ENSG00000229807	XIST	lincRNA	chrX	73044197	73044221	-	8	0	AGO1,AGO2	7mer-m8	auUGGCUAA---AGUCUACCACGAu	:::|||| ||| |||||||	cuGUUGAUUUUCUCACUUGGUGCUg	2
MIMAT0000096	hsa-miR-98-5p	ENSG00000249087	ZNF436-AS1	antisense	chr1	23696709	23696730	+	6	0	AGO1-4	8mer	uugUUAUGUUGAAUGAUGGAGu	| ||:| | | |||||||	agaAUUAUACCAUCCUACCUCa	5
MIMAT0000096	hsa-miR-98-5p	ENSG00000234072	AC074117.1	antisense	chr2	27581575	27581596	+	6	0	AGO1-4,AGO2	7mer-m8	uuGUUAUGUUGA-AUGAUGGAGu	|| || |||| |||||||	acCAUUA-AACUGCUCUACCUCu	8
MIMAT0000096	hsa-miR-98-5p	ENSG00000234072	AC074117.1	antisense	chr2	27581595	27581616	+	8	0	AGO1-4,AGO2	7mer-m8	uuguuAUGUUGAAUGAUGGAGu	| || || |||||||	cuaccUCCACCUCUCUACCUCu	8
MIMAT0000096	hsa-miR-98-5p	ENSG00000234072	AC074117.1	antisense	chr2	27581611	27581632	+	10	0	AGO1-4,AGO2	7mer-m8	uuguuAUGUUGAAUGAUGGAGu	| :| || |||||||	accucUCUACCUCUCUACCUCu	8
MIMAT0000096	hsa-miR-98-5p	ENSG00000272077	AC124045.1	lincRNA	chr3	44710373	44710393	+	7	0	AGO1,AGO1-4,AGO2	8mer	uuguuAUGUUGAAUGAUGGAGu	|::|| | |||||||	uagccUGUAAGAU-CUACCUCa	8
MIMAT0000096	hsa-miR-98-5p	ENSG00000281398	SNHG4	lincRNA	chr5	138614111	138614134	+	1	0	AGO2	7mer-m8	uuGUUAUGUUG-AA-UGAUGGAGu	|| | |||| || ||||||||	uuCAUUCCAACAUUGACUACCUCc	5
MIMAT0000096	hsa-miR-98-5p	ENSG00000281398	SNHG4	lincRNA	chr5	138614748	138614768	+	4	0	AGO1,AGO1-4,AGO2	7mer-m8	uuguuaUGUUGAAUGAUGGAGu	|::|| | |||||||	accugaAUGACAU-CUACCUCc	5
MIMAT0000096	hsa-miR-98-5p	ENSG00000281398	SNHG4	lincRNA	chr5	138615264	138615284	+	1	0	AGO1-4	7mer-m8	uuGUUAUGUUGAAUGAUGGAGu	|| |||||| | |||||||	cuCACUACAACCU-CUACCUCc	5
MIMAT0000096	hsa-miR-98-5p	ENSG00000188185	LINC00265	lincRNA	chr7	39831427	39831448	+	8	0	AGO1-4	8mer	uuguuauguugaauGAUGGAGu	|||||||	uuuaggcccauaccCUACCUCa	9
MIMAT0000096	hsa-miR-98-5p	ENSG00000280123	AC023632.6	TEC	chr8	95441236	95441257	-	11	0	AGO1,AGO1-4,AGO2	7mer-m8	uuguuauguUGAAUGAUGGAGu	|:| |||||||	auucuccucAUUGUCUACCUCc	2
MIMAT0000096	hsa-miR-98-5p	ENSG00000223482	NUTM2A-AS1	antisense	chr10	89005067	89005089	-	20	0	AGO1,AGO1-4,AGO2,AGO3	7mer-m8	uuguuaUGUUGAAU-GAUGGAGu	|| || | |||||||	cugguaACCUCUAAUCUACCUCc	3
MIMAT0000096	hsa-miR-98-5p	ENSG00000269821	KCNQ1OT1	antisense	chr11	2692443	2692464	-	2	0	AGO1-4	7mer-m8	uuguuaUGUUGAAUGAUGGAGu	|| || |||||||	accuggACUCCUGUCUACCUCu	11
MIMAT0000096	hsa-miR-98-5p	ENSG00000269821	KCNQ1OT1	antisense	chr11	2696381	2696400	-	1	0	AGO2	7mer-m8	uuGUUAUGUUGAAUGAUGGAGu	|: || |:| ||||||||	ccCGCUAGAGC--ACUACCUCu	11
MIMAT0000096	hsa-miR-98-5p	ENSG00000269821	KCNQ1OT1	antisense	chr11	2697758	2697777	-	5	0	AGO1-4,AGO2	7mer-m8	uuguuAUGUUGAAUGAUGGAGu	|::| | ||||||||	uuuccUGUACC--ACUACCUCu	11
MIMAT0000096	hsa-miR-98-5p	ENSG00000269821	KCNQ1OT1	antisense	chr11	2704769	2704789	-	1	0	AGO1-4	7mer-m8	uuguuaugUUGAAUGAUGGAGu	::||| |||||||	uagguaggGGCUU-CUACCUCu	11
MIMAT0000096	hsa-miR-98-5p	ENSG00000269821	KCNQ1OT1	antisense	chr11	2708571	2708594	-	1	0	AGO1-4	8mer	uuGUUAUGUU--GAAUGAUGGAGu	||| :||: || :|||||||	ccCAAGGCAGACCUGGCUACCUCa	11
MIMAT0000096	hsa-miR-98-5p	ENSG00000269821	KCNQ1OT1	antisense	chr11	2709736	2709756	-	4	0	AGO2	8mer	uuGUUAUGUUGAAUGAUGGAGu	| :|:::|| | |||||||	ggCUGUGUGACCU-CUACCUCa	11
MIMAT0000096	hsa-miR-98-5p	ENSG00000245532	NEAT1	lincRNA	chr11	65203682	65203702	+	15	0	AGO1-4	7mer-m8	uuGUUAUGUUGAAUGAUGGAGu	|::|: :||||||||||||	cuCGGUG-GACUUACUACCUCu	10
MIMAT0000096	hsa-miR-98-5p	ENSG00000245532	NEAT1	lincRNA	chr11	65205004	65205025	+	16	0	AGO1-4,AGO2	8mer	uuguuauguugaauGAUGGAGu	|||||||	agcgaagggaagccCUACCUCa	10
MIMAT0000096	hsa-miR-98-5p	ENSG00000245532	NEAT1	lincRNA	chr11	65205186	65205207	+	17	0	AGO1-4,AGO2	7mer-m8	uuguuauguuGAAUGAUGGAGu	|| |||||||	uggucuugguCUGUCUACCUCg	10
MIMAT0000096	hsa-miR-98-5p	ENSG00000261098	AP000766.1	lincRNA	chr11	107185038	107185063	-	11	0	AGO1-4,AGO2	8mer	uuGUUAUGU-UGAAU---GAUGGAGu	| || || |||| |||||||	acCUAUUCACUCUUAAAUCUACCUCa	10
MIMAT0000096	hsa-miR-98-5p	ENSG00000276232	AC006064.5	sense_intronic	chr12	6619528	6619550	+	6	0	AGO1-4,AGO2	7mer-m8	uuguuAUGUUGAAU-GAUGGAGu	||| :| | |||||||	uuuccUACUUUUGAGCUACCUCu	0
MIMAT0000096	hsa-miR-98-5p	ENSG00000250742	LINC02381	lincRNA	chr12	54526513	54526534	+	15	1	AGO1,AGO1-4,AGO2,AGO3	8mer	uuGUUAUGUUG-AAUGAUGGAGu	||| :|| : | |||||||	gcCAA-GCAUUGUCUCUACCUCa	8
MIMAT0000096	hsa-miR-98-5p	ENSG00000257167	TMPO-AS1	antisense	chr12	98906816	98906839	-	5	0	AGO1-4	7mer-m8	uuGU-UAUGUUGAA-UGAUGGAGu	|| || | :|| |||||||	uuCACAUCCUUUUUCCCUACCUCu	6
MIMAT0000096	hsa-miR-98-5p	ENSG00000261067	AC109460.3	processed_transcript	chr16	28994582	28994603	+	10	0	AGO1-4,AGO2	8mer	uuguuauguugaauGAUGGAGu	|||||||	gaugcugggagcccCUACCUCa	7
MIMAT0000096	hsa-miR-98-5p	ENSG00000215769	ARHGAP27P1-BPTFP1-KPNA2P3	processed_transcript	chr17	62746088	62746109	-	5	3	AGO1-4,AGO2	7mer-m8	uuguUAUGUUGAAUGAUGGAGu	:|:| | ||||||||	cguuGUGCCAGAAACUACCUCu	6
MIMAT0000096	hsa-miR-98-5p	ENSG00000163597	SNHG16	processed_transcript	chr17	74560277	74560297	+	7	0	AGO1,AGO1-4,AGO2	7mer-m8	uuguuAUGUUGAAUGAUGGAGu	|:|||| | |||||||	aucucUGCAACCU-CUACCUCc	5
MIMAT0000096	hsa-miR-98-5p	ENSG00000268568	AC007228.2	lincRNA	chr19	57184992	57185011	-	6	0	AGO1-4,AGO2	7mer-m8	uuguuauGUUGAAUGAUGGAGu	||:|| |||||||	uaggcacCAGCU--CUACCUCc	3
MIMAT0000096	hsa-miR-98-5p	ENSG00000197182	MIRLET7BHG	lincRNA	chr22	46509673	46509694	+	6	0	AGO1-4	8mer	uugUUAUGUUGAAUGAUGGAGu	|: :| :| |||||||	gggAGGGCCGCCCCCUACCUCa	14
MIMAT0000096	hsa-miR-98-5p	ENSG00000229807	XIST	lincRNA	chrX	73040713	73040732	-	17	1	AGO1,AGO2,AGO3	8mer	uuGUUAUGUUGAAUGAUGGAGu	|| |:: ||| |||||||	guCAUUGU-CCUU-CUACCUCa	3
MIMAT0000096	hsa-miR-98-5p	ENSG00000229807	XIST	lincRNA	chrX	73046461	73046482	-	19	0	AGO1,AGO2,AGO3	7mer-m8	uuguuauguugaauGAUGGAGu	|||||||	gagaacccuaaaccCUACCUCu	3
MIMAT0000096	hsa-miR-98-5p	ENSG00000229807	XIST	lincRNA	chrX	73047503	73047524	-	11	0	AGO1,AGO2	7mer-m8	uuguuauguuGAAUGAUGGAGu	|| |||||||	ucuccuuucuCUGCCUACCUCu	3
MIMAT0000096	hsa-miR-98-5p	ENSG00000229807	XIST	lincRNA	chrX	73047522	73047543	-	10	0	AGO1,AGO2	7mer-m8	uuguuauguuGAAUGAUGGAGu	|| |||||||	uuuucuuguuCUGUCUACCUCu	3
MIMAT0000680	hsa-miR-106b-5p	ENSG00000240553	AL031428.1	antisense	chr1	23414369	23414388	-	5	0	AGO1-4,AGO2	8mer	uagacgugacAGUCGUGAAAu	|| |||||||	ggaggaggcaUC-GCACUUUa	0
MIMAT0000680	hsa-miR-106b-5p	ENSG00000224189	HAGLR	antisense	chr2	177042072	177042094	-	6	0	AGO1,AGO1-4,AGO2	7mer-m8	uaGACGUGACAG--UCGUGAAAu	:| :|:|||| |||||||	ccUUAUAUUGUCUUUGCACUUUc	10
MIMAT0000680	hsa-miR-106b-5p	ENSG00000225733	FGD5-AS1	antisense	chr3	14985248	14985271	-	8	0	AGO1,AGO1-4,AGO2	7mer-m8	uagaCGUGAC---AGUCGUGAAAu	|| ||| ||||||||||	guggGCUCUGGCAUCAGCACUUUc	10
MIMAT0000680	hsa-miR-106b-5p	ENSG00000247572	CKMT2-AS1	antisense	chr5	80533842	80533861	-	5	0	AGO1,AGO1-4,AGO2	8mer	uagacgUGACAGUCGUGAAAu	|: ||: |||||||	uuucuaAUAGUU-GCACUUUa	5
MIMAT0000680	hsa-miR-106b-5p	ENSG00000224032	EPB41L4A-AS1	lincRNA	chr5	111497989	111498008	+	12	0	AGO1,AGO2,AGO3	7mer-m8	uagacgugacaguCGUGAAAu	|||||||	uaaauauauuaauGCACUUU-	3
MIMAT0000680	hsa-miR-106b-5p	ENSG00000224032	EPB41L4A-AS1	lincRNA	chr5	111497989	111498009	+	12	0	AGO1,AGO2,AGO3	7mer-m8	uagacgugacaguCGUGAAAu	|||||||	uaaauauauuaauGCACUUUg	3
MIMAT0000680	hsa-miR-106b-5p	ENSG00000230551	AC021078.1	processed_transcript	chr5	148874434	148874458	-	35	0	AGO1,AGO1-4,AGO2,AGO3,AGO4	7mer-m8	uagACGUGA--CAG-U-CGUGAAAu	|||||| | | | |||||||	cuaUGCACUUAGACUAUGCACUUUu	4
MIMAT0000680	hsa-miR-106b-5p	ENSG00000230551	AC021078.1	processed_transcript	chr5	148882588	148882608	-	2	0	AGO1-4	7mer-m8	uaGACGUGACAGUCGUGAAAu	|||: | |||||||||	gcCUGUUAUCCCAGCACUUUg	4
MIMAT0000680	hsa-miR-106b-5p	ENSG00000253190	AC084082.1	lincRNA	chr8	67025723	67025742	+	10	0	AGO1-4	7mer-m8	uagACGUGACAGUCGUGAAAu	|| ||| ::|||||||	cgaUG-ACUUAUGGCACUUUc	4
MIMAT0000680	hsa-miR-106b-5p	ENSG00000280303	ERICD	lincRNA	chr8	141647231	141647251	+	5	0	AGO1-4,AGO2	7mer-m8	uagacgugacaGUCGUGAAAu	| |||||||	caucccuuaaaCUGCACUUUu	1
MIMAT0000680	hsa-miR-106b-5p	ENSG00000260912	AL158206.1	sense_overlapping	chr9	19454937	19454956	+	13	0	AGO1-4,AGO2	8mer	uagaCGUGACAGUCGUGAAAu	| :|| |: |||||||	agugGAGCU-UUUGCACUUUa	4
MIMAT0000680	hsa-miR-106b-5p	ENSG00000130600	H19	processed_transcript	chr11	2017146	2017166	-	15	0	AGO1-4,AGO2	8mer	uagACGUG-ACAGUCGUGAAAu	|| |: || | |||||||	aaaUGAAUAUG-CUGCACUUUa	2
MIMAT0000680	hsa-miR-106b-5p	ENSG00000245532	NEAT1	lincRNA	chr11	65206892	65206912	+	7	0	AGO1-4	7mer-m8	uaGACGUGACAGUCGUGAAAu	:||:| | |||||||||	gcUUGUAAUCCCAGCACUUUg	5
MIMAT0000680	hsa-miR-106b-5p	ENSG00000245532	NEAT1	lincRNA	chr11	65210092	65210111	+	1	0	AGO1-4	7mer-m8	uaGACGUGACAGUCGUGAAAu	||| | | |:||||||||	gcCUG-AAUCUUAGCACUUUg	5
MIMAT0000680	hsa-miR-106b-5p	ENSG00000251562	MALAT1	lincRNA	chr11	65270736	65270756	+	23	0	AGO1-4,AGO2	7mer-m8	uagacgugacaGUCGUGAAAu	::|||||||	aauaucaaccaUGGCACUUUc	4
MIMAT0000680	hsa-miR-106b-5p	ENSG00000275097	AC024940.6	3prime_overlapping_ncRNA	chr12	31433632	31433655	-	8	0	AGO1-4,AGO2	7mer-m8	uaGACGUG-A-CAGU-CGUGAAAu	|||:|: | |||| |||||||	uaCUGUAUGUAGUCAUGCACUUUg	1
MIMAT0000680	hsa-miR-106b-5p	ENSG00000228630	HOTAIR	antisense	chr12	54356298	54356319	-	8	0	AGO2	7mer-m8	uaGACGUGACAGU-CGUGAAAu	:|| :: | :| |||||||	caUUGGGUAGGUAUGCACUUUg	2
MIMAT0000680	hsa-miR-106b-5p	ENSG00000278291	AL161772.1	antisense	chr13	21275455	21275475	-	2	0	AGO1-4	7mer-m8	uaGACGUGACAGUCGUGAAAu	|||:| | |||||||||	gcCUGUAAUCCCAGCACUUUg	2
MIMAT0000680	hsa-miR-106b-5p	ENSG00000278291	AL161772.1	antisense	chr13	21276879	21276900	-	5	0	AGO1-4,AGO2	7mer-m8	uaGACGUGACAG-UCGUGAAAu	|| | ||| | :|||||||	uaCUUCCCUGACUGGCACUUUc	2
MIMAT0000680	hsa-miR-106b-5p	ENSG00000261553	AL137782.1	processed_transcript	chr13	76140967	76140987	+	7	0	AGO1-4,AGO2	7mer-m8	uagacgugacaguCGUGAAAu	|||||||	auaaagacaagauGCACUUUg	5
MIMAT0000680	hsa-miR-106b-5p	ENSG00000261553	AL137782.1	processed_transcript	chr13	76140968	76140987	+	7	0	AGO1-4,AGO2	7mer-m8	uagacgugacaguCGUGAAAu	|||||||	#NAME?	5
MIMAT0000680	hsa-miR-106b-5p	ENSG00000278600	AC015871.3	sense_intronic	chr15	80213254	80213275	-	5	0	AGO1-4,AGO2	8mer	uaGACGUG-ACAGUCGUGAAAu	||| :: ||| |||||||	ucCUGAGUAUGUAUGCACUUUa	3
MIMAT0000680	hsa-miR-106b-5p	ENSG00000259275	AC087477.2	lincRNA	chr15	96937577	96937593	+	10	0	AGO1,AGO1-4,AGO2,AGO3	8mer	uaGACGUGACAGUCGUGAAAu	|| |||| |||||||	auCUACACU----GCACUUUa	12
MIMAT0000680	hsa-miR-106b-5p	ENSG00000215769	ARHGAP27P1-BPTFP1-KPNA2P3	processed_transcript	chr17	62745925	62745945	-	17	0	AGO1,AGO1-4,AGO2,AGO3	7mer-m8	uaGAC-GUGACAGUCGUGAAAu	:|| :|:||| ||||||||	guUUGUUAUUGU-AGCACUUUu	1
MIMAT0000680	hsa-miR-106b-5p	ENSG00000163597	SNHG16	processed_transcript	chr17	74559611	74559633	+	24	0	AGO1,AGO1-4,AGO2,AGO3	7mer-m8	uagacGUGAC--AGUCGUGAAAu	||:|| |:||||||||	acaacCAUUGCUUUAGCACUUUu	1
MIMAT0000680	hsa-miR-106b-5p	ENSG00000186019	AC021092.1	antisense	chr19	44612230	44612253	-	15	0	AGO1,AGO2,AGO3	8mer	uagACGUGACA---GUCGUGAAAu	|| ||| | : |||||||	cugUGAACUUUUUCUUGCACUUUa	1
MIMAT0000680	hsa-miR-106b-5p	ENSG00000279095	AC243964.3	TEC	chr19	45167437	45167455	+	15	0	AGO1,AGO2	8mer	uaGACGUGACAGUCGUGAAAu	:|| |: || |||||||	caUUGAAUAGU--GCACUUUa	1
MIMAT0000680	hsa-miR-106b-5p	ENSG00000279095	AC243964.3	TEC	chr19	45168652	45168672	+	1	0	AGO1-4	7mer-m8	uaGACGUGACAGUCGUGAAAu	|||:| | |||||||||	gcCUGUAAUCCCAGCACUUUg	1
MIMAT0000680	hsa-miR-106b-5p	ENSG00000268205	AC005261.1	lincRNA	chr19	57816146	57816166	+	3	0	AGO1-4	7mer-m8	uaGACGUGACAGUCGUGAAAu	| |:| | |||||||||	cgCGGUAAUCCCAGCACUUUg	1
MIMAT0000680	hsa-miR-106b-5p	ENSG00000268205	AC005261.1	lincRNA	chr19	57818023	57818042	+	12	0	AGO1,AGO1-4,AGO2,AGO3,AGO4	8mer	uagaCGUGACAGUCGUGAAAu	| :|| | ||||||||	aauaGAGCU-UGAGCACUUUa	1
MIMAT0000680	hsa-miR-106b-5p	ENSG00000260032	NORAD	lincRNA	chr20	34635181	34635201	-	5	0	AGO1,AGO1-4,AGO2	7mer-m8	uaGACGUGACAGUCGUGAAAu	|||:| | |||||||||	gcCUGUAAUCCCAGCACUUUg	9
MIMAT0000680	hsa-miR-106b-5p	ENSG00000260822	AC004656.1	sense_overlapping	chrX	24565554	24565574	+	16	0	AGO1,AGO1-4,AGO2	8mer	uagacgugacAGUCGUGAAAu	| ||||||||	gaaauuuuauUAAGCACUUUa	6
MIMAT0000680	hsa-miR-106b-5p	ENSG00000229807	XIST	lincRNA	chrX	73042794	73042812	-	18	0	AGO1,AGO2,AGO3	8mer	uagacGUGACAGUCGUGAAAu	|| || |||||||	uaaacCAAAGU--GCACUUUa	5
MIMAT0000680	hsa-miR-106b-5p	ENSG00000229807	XIST	lincRNA	chrX	73062139	73062159	-	7	0	AGO2	7mer-m8	uagaCGUGACAGUCGUGAAAu	| | ||::|||||||	ggaaGGAAGGUUGGCACUUUc	5
MIMAT0000680	hsa-miR-106b-5p	ENSG00000229807	XIST	lincRNA	chrX	73062560	73062579	-	14	0	AGO1,AGO2,AGO3	7mer-m8	uagACGUGACAGUCGUGAAAu	| | | ||: |||||||	caaUUCUCAGUU-GCACUUUc	5
MIMAT0000680	hsa-miR-106b-5p	ENSG00000229807	XIST	lincRNA	chrX	73067314	73067334	-	6	0	AGO2	7mer-m8	uaGACGUGACAGUCGUGAAAu	|||:| | |||||||||	acCUGUAAUCCCAGCACUUUg	5
MIMAT0000243	hsa-miR-148a-3p	ENSG00000238287	AL603839.3	antisense	chr1	40959182	40959205	-	5	0	AGO1,AGO1-4,AGO2	8mer	ugUUUCAAGA--CAUCACGUGACu	::||||:| || |||||||	ugGGAGUUUUUAUUAUUGCACUGa	7
MIMAT0000243	hsa-miR-148a-3p	ENSG00000243155	AL162431.2	antisense	chr1	180945585	180945604	-	15	0	AGO1-4,AGO2	8mer	ugUUUCAAGACAUCACGUGACu	|| | ||| |||||||	gaAACAUACUG--CUGCACUGa	6
MIMAT0000243	hsa-miR-148a-3p	ENSG00000231074	HCG18	antisense	chr6	30259829	30259852	-	9	0	AGO1,AGO1-4,AGO2	7mer-m8	uguuucAAGACAUC--ACGUGACu	||||| || |||||||	ccgcccUUCUGAAGAAUGCACUGc	8
MIMAT0000243	hsa-miR-148a-3p	ENSG00000280453	AP006248.5	TEC	chr8	17356507	17356529	+	5	0	AGO1-4,AGO2	7mer-m8	uguuucAAG-ACAUCACGUGACu	||| || |||||||	ucacguUUCUUGCUUUGCACUGc	0
MIMAT0000243	hsa-miR-148a-3p	ENSG00000225484	NUTM2B-AS1	antisense	chr10	81574433	81574452	-	7	0	AGO1,AGO1-4,AGO2	8mer	uguuUCAAGACAUCACGUGACu	|||| || | |||||||	ugucAGUUAUG-A-UGCACUGa	9
MIMAT0000243	hsa-miR-148a-3p	ENSG00000223482	NUTM2A-AS1	antisense	chr10	89096607	89096626	-	16	0	AGO1,AGO1-4,AGO2	8mer	uguuUCAAGACAUCACGUGACu	||||:|| | |||||||	ugucAGUUUUG-A-UGCACUGa	11
MIMAT0000243	hsa-miR-148a-3p	ENSG00000130600	H19	processed_transcript	chr11	2016692	2016710	-	10	0	AGO1-4	7mer-m8	uguUUCAAGACAUCACGUGACu	||| || | |||||||	acuAAG-UCAUU--UGCACUGg	16
MIMAT0000243	hsa-miR-148a-3p	ENSG00000269821	KCNQ1OT1	antisense	chr11	2671705	2671726	-	2	1	AGO1-4	8mer	uguuucaagacaucACGUGACu	|||||||	agacaccacacuucUGCACUGa	4
MIMAT0000243	hsa-miR-148a-3p	ENSG00000269821	KCNQ1OT1	antisense	chr11	2706688	2706709	-	6	0	AGO1-4,AGO2	7mer-m8	uguUUCAAGACAUCACGUGACu	:|| | | : |||||||	uguGAGAUGGGAGUUGCACUGg	4
MIMAT0000243	hsa-miR-148a-3p	ENSG00000269821	KCNQ1OT1	antisense	chr11	2711890	2711910	-	2	0	AGO2	8mer	uguuucaaGACAUCACGUGACu	|| | ||||||||	cccuauacCUAU-GUGCACUGa	4
MIMAT0000243	hsa-miR-148a-3p	ENSG00000245532	NEAT1	lincRNA	chr11	65194639	65194661	+	13	0	AGO1-4	7mer-m8	uguuuCAAGACA-UCACGUGACu	||||||| |||||||	ggacuGUUCUGUCCUUGCACUGc	9
MIMAT0000243	hsa-miR-148a-3p	ENSG00000245532	NEAT1	lincRNA	chr11	65196238	65196262	+	5	0	AGO1-4,AGO2	7mer-m8	uguUUCAAGACAUC---ACGUGACu	|:| || || |||||||	uccAGGACCUCCAGCCCUGCACUGc	9
MIMAT0000243	hsa-miR-148a-3p	ENSG00000245532	NEAT1	lincRNA	chr11	65201988	65202009	+	8	0	AGO1-4	7mer-m8	uguuucaagacaucACGUGACu	|||||||	uuguuuucaacuucUGCACUGu	9
MIMAT0000243	hsa-miR-148a-3p	ENSG00000245532	NEAT1	lincRNA	chr11	65204089	65204110	+	11	0	AGO1-4	7mer-m8	uguuucaaGACAUCACGUGACu	|||| |||||||	cacacagcCUGUCUUGCACUGu	9
MIMAT0000243	hsa-miR-148a-3p	ENSG00000245532	NEAT1	lincRNA	chr11	65208691	65208716	+	7	0	AGO1-4	7mer-m8	uguUUCAAGACAU----CACGUGACu	|||||| | |||||||	gacAAGUUCCCAACCCUCUGCACUGc	9
MIMAT0000243	hsa-miR-148a-3p	ENSG00000245532	NEAT1	lincRNA	chr11	65210838	65210859	+	13	0	AGO1-4	7mer-m8	uguuucAAG-ACAUCACGUGACu	||| ||| |||||||	gcugucUUCUUGU-UUGCACUGg	9
MIMAT0000243	hsa-miR-148a-3p	ENSG00000258199	AC073896.4	sense_overlapping	chr12	56556306	56556327	-	5	1	AGO1,AGO1-4,AGO2	7mer-m8	uguuucaagacaucACGUGACu	|||||||	gugacuccaggcucUGCACUGg	10
MIMAT0000243	hsa-miR-148a-3p	ENSG00000212694	LINC01089	lincRNA	chr12	122233246	122233267	-	6	0	AGO1-4,AGO2	7mer-m8	uguuucaaGACAUCACGUGACu	|| | |||||||	cuuccaacCUCCAUUGCACUGc	6
MIMAT0000243	hsa-miR-148a-3p	ENSG00000269958	AL049840.4	sense_intronic	chr14	104162872	104162892	+	10	0	AGO1-4,AGO2	8mer	uguUUCAAGACAUCACGUGACu	|: |||||| |||||||	auuAGCUUCUGU-UUGCACUGa	11
MIMAT0000243	hsa-miR-148a-3p	ENSG00000267009	AC007780.1	processed_transcript	chr17	66511641	66511662	+	12	0	AGO1-4,AGO2	7mer-m8	uguuuCAAGACAUCACGUGACu	|| | || ||||||||	cuauuGUGCAGUUGUGCACUGc	4
MIMAT0000243	hsa-miR-148a-3p	ENSG00000229807	XIST	lincRNA	chrX	73070493	73070514	-	6	0	AGO2	7mer-m8	uguuucaaGACAUCACGUGACu	||| | |||||||	ggucugccCUGCACUGCACUGu	1
MIMAT0000756	hsa-miR-326	ENSG00000242125	SNHG3	processed_transcript	chr1	28834020	28834039	+	18	0	AGO1,AGO1-4,AGO2	7mer-m8	gaccuccuucccGGGUCUCc	|||||||	uuccuacagcuuCCCAGAGu	9
MIMAT0000756	hsa-miR-326	ENSG00000237250	AL359924.1	antisense	chr1	238090290	238090310	+	7	0	AGO1-4	7mer-m8	gaCCUCCU-UCCCGGGUCUCc	||: || | |||||||||	guGGGCGACAAGGCCCAGAGc	1
MIMAT0000756	hsa-miR-326	ENSG00000269821	KCNQ1OT1	antisense	chr11	2677197	2677216	-	1	0	AGO2	7mer-m8	gaccuccuuccCGGGUCUCc	||||||||	aucaguuggcuGCCCAGAGu	2
MIMAT0000756	hsa-miR-326	ENSG00000269821	KCNQ1OT1	antisense	chr11	2684126	2684145	-	1	0	AGO2	8mer	gaccuccuucccGGGUCUCc	|||||||	aaccuccugaccCCCAGAGa	2
MIMAT0000756	hsa-miR-326	ENSG00000269821	KCNQ1OT1	antisense	chr11	2691287	2691306	-	1	0	AGO1-4	7mer-m8	gaccuccuucccGGGUCUCc	|||||||	uccaacccccucCCCAGAGc	2
MIMAT0000756	hsa-miR-326	ENSG00000269821	KCNQ1OT1	antisense	chr11	2691837	2691856	-	1	0	AGO1-4	8mer	gaccuccuucccGGGUCUCc	|||||||	uauccaggcuccCCCAGAGa	2
MIMAT0000756	hsa-miR-326	ENSG00000269821	KCNQ1OT1	antisense	chr11	2693855	2693874	-	2	0	AGO1-4	7mer-m8	gaccuccuucccGGGUCUCc	|||||||	ugcuuccauuuaCCCAGAGu	2
MIMAT0000756	hsa-miR-326	ENSG00000269821	KCNQ1OT1	antisense	chr11	2694056	2694075	-	1	0	AGO2	7mer-m8	gaccUCCUUCCCGGGUCUCc	||| || |||||||	gcccAGGCAGAACCCAGAGu	2
MIMAT0000756	hsa-miR-326	ENSG00000269821	KCNQ1OT1	antisense	chr11	2707204	2707224	-	2	0	AGO2	7mer-m8	gaCCUCCUUC-CCGGGUCUCc	|||| | |||||||||	guGGAGUCUGAGGCCCAGAGu	2
MIMAT0000756	hsa-miR-326	ENSG00000269821	KCNQ1OT1	antisense	chr11	2708272	2708291	-	2	0	AGO2	7mer-m8	gaccuccuucccGGGUCUCc	|||||||	ggguccuuguccCCCAGAGc	2
MIMAT0000756	hsa-miR-326	ENSG00000269821	KCNQ1OT1	antisense	chr11	2709725	2709744	-	2	0	AGO2	7mer-m8	gaccuccuucccGGGUCUCc	|||||||	ucuaccucaucaCCCAGAGc	2
MIMAT0000756	hsa-miR-326	ENSG00000269821	KCNQ1OT1	antisense	chr11	2712237	2712256	-	2	0	AGO1-4,AGO2	7mer-m8	gaccuccuucccGGGUCUCc	|||||||	gccaagaguucaCCCAGAGc	2
MIMAT0000756	hsa-miR-326	ENSG00000269821	KCNQ1OT1	antisense	chr11	2714867	2714886	-	3	0	AGO1-4,AGO2	7mer-m8	gaccuccuucccGGGUCUCc	|||||||	aaaagccuuucuCCCAGAGc	2
MIMAT0000756	hsa-miR-326	ENSG00000269821	KCNQ1OT1	antisense	chr11	2715314	2715333	-	1	0	AGO2	7mer-m8	gaccuccuucccGGGUCUCc	|||||||	uaugggcugccaCCCAGAGg	2
MIMAT0000756	hsa-miR-326	ENSG00000255717	SNHG1	processed_transcript	chr11	62620457	62620476	-	15	0	AGO1-4,AGO2	7mer-m8	gaccuccuucCCGGGUCUCc	| |||||||	cucuguccuaGUCCCAGAGc	10
MIMAT0000756	hsa-miR-326	ENSG00000245532	NEAT1	lincRNA	chr11	65203038	65203059	+	3	0	AGO1-4,AGO2	7mer-m8	gacCUC--CUUCCCGGGUCUCc	||| ||:| |||||||	gcaGAGCUGAGGCACCCAGAGg	11
MIMAT0000756	hsa-miR-326	ENSG00000245532	NEAT1	lincRNA	chr11	65203297	65203316	+	7	0	AGO1-4	7mer-m8	gaccucCUUCCCGGGUCUCc	| ||| |||||||	gguccuGCAGGCCCCAGAGu	11
MIMAT0000756	hsa-miR-326	ENSG00000245532	NEAT1	lincRNA	chr11	65209649	65209668	+	8	0	AGO1-4	8mer	gacCUCCUUCCCGGGUCUCc	||| :| |||||||	ccuGAGCUGGUCCCCAGAGa	11
MIMAT0000756	hsa-miR-326	ENSG00000245532	NEAT1	lincRNA	chr11	65212381	65212400	+	6	0	AGO1-4	8mer	gaccuccuucCCGGGUCUCc	| |||||||	gggcccagcaGACCCAGAGa	11
MIMAT0000756	hsa-miR-326	ENSG00000245532	NEAT1	lincRNA	chr11	65212706	65212725	+	11	0	AGO1-4	7mer-m8	gaccuccuuCCCGGGUCUCc	|| |||||||	ucagugcucGGUCCCAGAGc	11
MIMAT0000756	hsa-miR-326	ENSG00000258210	AC144548.1	processed_transcript	chr12	110883259	110883280	-	5	0	AGO1-4,AGO2	8mer	gaccUCCU--UCCCGGGUCUCc	|||| | |||||||	ucaaAGGACCUGCCCCCAGAGa	8
MIMAT0000756	hsa-miR-326	ENSG00000259001	AL355075.4	antisense	chr14	20811422	20811442	-	24	0	AGO1-4,AGO2	8mer	gaCCUCC-UUCCCGGGUCUCc	||||| :|| |||||||	ggGGAGGUGAGUUCCCAGAGa	1
MIMAT0000756	hsa-miR-326	ENSG00000264772	AC016876.2	processed_transcript	chr17	7482059	7482078	+	11	0	AGO1-4,AGO2	7mer-m8	gaccuccuUCCCGGGUCUCc	|| |||||||	uaaccuccAGAUCCCAGAGg	7
MIMAT0000756	hsa-miR-326	ENSG00000264772	AC016876.2	processed_transcript	chr17	7482577	7482596	+	1	0	AGO1-4	7mer-m8	gaccUCCUUCCCGGGUCUCc	:||: ||||||||	uacaGGGGUCAGCCCAGAGg	7
MIMAT0000756	hsa-miR-326	ENSG00000175061	LRRC75A-AS1	processed_transcript	chr17	16344678	16344697	+	18	0	AGO1,AGO1-4,AGO2	7mer-m8	gaccuccuucccGGGUCUCc	|||||||	gcagguuauauuCCCAGAGg	11
MIMAT0000756	hsa-miR-326	ENSG00000207751	AP000553.1	processed_transcript	chr22	22007736	22007755	+	5	0	AGO1-4	7mer-m8	gaCCUCCUUCCCGGGUCUCc	|| ||:| ||||||||	aaGGUUGAGGUGCCCAGAGg	1
MIMAT0000756	hsa-miR-326	ENSG00000253352	TUG1	bidirectional_promoter_lncRNA	chr22	31371230	31371249	+	2	0	AGO1-4	7mer-m8	gacCUCCUUCCCGGGUCUCc	| | |: ||||||||	acuGUGCAGAAGCCCAGAGu	4
MIMAT0000756	hsa-miR-326	ENSG00000253352	TUG1	bidirectional_promoter_lncRNA	chr22	31373551	31373570	+	4	0	AGO1-4,AGO2	7mer-m8	gaccuccUUCCCGGGUCUCc	:|| |||||||	aaccccuGAGUACCCAGAGu	4
MIMAT0000756	hsa-miR-326	ENSG00000197182	MIRLET7BHG	lincRNA	chr22	46493807	46493826	+	1	0	AGO1-4	7mer-m8	gaccuccuucCCGGGUCUCc	| |||||||	auguggccccGUCCCAGAGc	9
MIMAT0000756	hsa-miR-326	ENSG00000197182	MIRLET7BHG	lincRNA	chr22	46506153	46506171	+	2	0	AGO2	7mer-m8	gacCUCCUUCCCGGGUCUCc	|| || ||||||||	cauGA-GACCUGCCCAGAGc	9
MIMAT0000756	hsa-miR-326	ENSG00000197182	MIRLET7BHG	lincRNA	chr22	46506163	46506183	+	2	0	AGO2	7mer-m8	gaccUC-CUUCCCGGGUCUCc	|| | | ||||||||	gcccAGAGCAUAGCCCAGAGg	9
MIMAT0000756	hsa-miR-326	ENSG00000197182	MIRLET7BHG	lincRNA	chr22	46509365	46509387	+	6	0	AGO1-4	8mer	gaCCUCCUU--C-CCGGGUCUCc	||:| || | |||||||||	cuGGGGAAACUGAGGCCCAGAGa	9
MIMAT0000756	hsa-miR-326	ENSG00000229807	XIST	lincRNA	chrX	73042251	73042270	-	6	0	AGO2	8mer	gaccuccuucccGGGUCUCc	|||||||	aaugcaugccuuCCCAGAGa	2
MIMAT0000756	hsa-miR-326	ENSG00000229807	XIST	lincRNA	chrX	73042282	73042301	-	6	0	AGO2	8mer	gaccuccuuCCCGGGUCUCc	|| |||||||	aagguuuuuGGCCCCAGAGa	2
MIMAT0000756	hsa-miR-326	ENSG00000229807	XIST	lincRNA	chrX	73067604	73067625	-	6	0	AGO2	7mer-m8	gaCCUCCUUCC--CGGGUCUCc	||| | || |||||||	agGGAUGCUGGAAACCCAGAGu	2
MIMAT0027433	hsa-miR-6766-3p	ENSG00000189238	LINC00943	lincRNA	chr12	127221616	127221641	+	6	0	AGO1-4	8mer	acUCCCACCCC--CUU--CUGUUAGu	:||||| || || |||||||	aaGGGGUGAGGCCUAAGGGACAAUCa	0
MIMAT0027433	hsa-miR-6766-3p	ENSG00000253352	TUG1	bidirectional_promoter_lncRNA	chr22	31372147	31372168	+	7	0	AGO1-4,AGO2	7mer-m8	acucccacccccuuCUGUUAGu	|||||||	guugaacuucaagcGACAAUCu	1
MIMAT0027433	hsa-miR-6766-3p	ENSG00000229807	XIST	lincRNA	chrX	73064408	73064429	-	8	1	AGO2	8mer	acucccacccccuUCUGUUAGu	:|||||||	gacccuuacauuuGGACAAUCa	0
MIMAT0027433	hsa-miR-6766-3p	ENSG00000229807	XIST	lincRNA	chrX	73065283	73065304	-	8	1	AGO1,AGO2	8mer	acucccacccccuUCUGUUAGu	:|||||||	uacccuuacauuuGGACAAUCa	0
MIMAT0027433	hsa-miR-6766-3p	ENSG00000229807	XIST	lincRNA	chrX	73065583	73065604	-	8	1	AGO1,AGO2	8mer	acucccacccccuUCUGUUAGu	:|||||||	gaucauuacauuuGGACAAUCa	0
MIMAT0027433	hsa-miR-6766-3p	ENSG00000229807	XIST	lincRNA	chrX	73065875	73065896	-	6	0	AGO2	8mer	acucccacccccuUCUGUUAGu	:|||||||	gacgcuuacguuuGGACAAUCa	0
MIMAT0027433	hsa-miR-6766-3p	ENSG00000281508	AL078639.1	antisense	chrX	139865450	139865471	+	5	0	AGO1-4	7mer-m8	acucccacccccuUCUGUUAGu	||||||||	auccacaucuuccAGACAAUCc	0
MIMAT0027433	hsa-miR-6766-3p	ENSG00000281508	AL078639.1	antisense	chrX	139865468	139865489	+	6	0	AGO1-4,AGO2	7mer-m8	acucccacccccuUCUGUUAGu	:|||||||	auccaugucuuccGGACAAUCc	0
